# Supplementary material for: Proteogenomic insights into the biology and treatment of pan-melanoma
Source: Cell Discov. 2024 Jul 23;10:78. doi: 10.1038/s41421-024-00688-7 (PMC11263678; doi:10.1038/s41421-024-00688-7)
Supplement: Supplementary file 3 — Supplementary Table S2 [file 41421_2024_688_MOESM3_ESM.xlsx]

## Sheet: Table Legend
Table S2. CNV information in melanoma cohort.
1. A total of 163 significant positive correlations were observed for both RNA and proteins.
2. Multivariate COX regression analysis

## Sheet: 1.
Gene	rna-pro-r	p-value	cnv-pro-r	cnv-pro-p-value	p	HR
MTSS1	0.383959	2.47e-05	0.150285	0.0692343	0.012	2.93
PRKDC	0.550523	2.22e-10	0.437464	3.02e-08	0.035	2.472
SGK3	0.634955	3.29e-14	0.393644	8.12e-07	0.044	2.44
PRKACB	0.275057	0.00305853	0.160658	0.0519078	0.038	2.427
BCL10	0.225988	0.0156205	0.16561	0.0450021	0.042	2.379
CHEK2	0.455225	3.6e-07	0.224314	0.00630766	0.045	2.255
B2M	0.46599	1.74e-07	0.299015	0.0002342	0.053	2.216
PSIP1	0.410572	5.7e-06	0.232968	0.00451619	0.082	2.019
EIF2AK4	0.379877	3.06e-05	0.280171	0.000588207	0.079	2.017
GTF2I	0.5131	5.31e-09	0.382149	1.79e-06	0.104	1.922
RIPK2	0.225449	0.0158766	0.191323	0.0202677	0.155	1.8
RBM15	0.201718	0.0313817	0.251939	0.00208157	0.141	1.796
CSDE1	0.297365	0.00131352	0.237076	0.0038379	0.145	1.786
NRAS	0.270084	0.00365924	0.14628	0.0770727	0.145	1.786
PTK2	0.575656	2.08e-11	0.588241	4.66e-15	0.171	1.761
STK19	0.161085	0.0868669	0.137008	0.0979712	0.163	1.746
RIOK1	0.416555	4.03e-06	0.358462	8.27e-06	0.17	1.74
XRN1	0.189604	0.0433345	0.163199	0.0482617	0.2	1.689
MAP2K6	0.373237	4.31e-05	0.348787	1.49e-05	0.197	1.685
PRKAR1A	0.393678	1.47e-05	0.252681	0.00201707	0.201	1.663
RAD21	0.409498	6.07e-06	0.194705	0.0181185	0.219	1.66
EWSR1	0.285806	0.00205262	0.248785	0.00237736	0.202	1.658
RB1CC1	0.325046	0.000417747	0.338297	2.78e-05	0.244	1.618
DEK	0.24541	0.00849435	0.19691	0.0168265	0.241	1.606
PARK7	0.267994	0.00394177	-0.16095	0.0514784	0.242	1.592
STK16	0.220744	0.0182692	0.156322	0.0586556	0.25	1.576
PRCC	0.335332	0.000265219	0.276651	0.000693764	0.27	1.562
CREB3L2	0.2697	0.00370971	0.324441	6.1e-05	0.281	1.545
TRIM24	0.310777	0.000764445	0.165912	0.0446069	0.281	1.545
MAP2K1	0.160358	0.0883196	0.151449	0.0670817	0.283	1.539
FOXO1	0.256661	0.00584197	0.192343	0.0195975	0.277	1.536
SRPK2	0.230316	0.0136924	0.388521	1.16e-06	0.286	1.53
PMS2	0.387069	2.1e-05	0.292738	0.000320538	0.288	1.527
CYLD	0.370977	4.84e-05	0.189497	0.0215173	0.292	1.519
PKN2	0.370785	4.89e-05	0.229872	0.00509659	0.295	1.518
PRPF4B	0.317629	0.000574026	0.281361	0.000556011	0.317	1.489
MARK2	0.265119	0.00436233	0.187333	0.0230835	0.334	1.478
PRKCA	0.593205	3.54e-12	0.289488	0.000376047	0.328	1.47
CHD3	0.187259	0.0460397	0.196009	0.0173447	0.338	1.467
BRD2	0.383017	2.6e-05	0.347254	1.64e-05	0.345	1.456
MET	0.463995	2e-07	0.245103	0.00277048	0.43	1.377
MYH9	0.439282	1.01e-06	0.155595	0.0598549	0.43	1.369
OXSR1	0.283166	0.00226717	0.288056	0.000403208	0.434	1.362
GAS7	0.482798	5.33e-08	0.285243	0.000461948	0.477	1.325
NEK7	0.165379	0.0786729	0.181991	0.0273739	0.521	1.305
CTNND1	0.515579	4.36e-09	0.174372	0.0346598	0.51	1.297
ASPSCR1	0.401635	9.47e-06	0.284626	0.000475849	0.566	1.264
ADCK2	0.161533	0.0859815	0.140424	0.0898033	0.571	1.253
MAP2K5	0.178599	0.0572738	0.178195	0.0308212	0.569	1.252
JAK1	0.334444	0.000275999	0.20993	0.0107094	0.577	1.248
GNA13	0.217075	0.020345	0.353763	1.11e-05	0.579	1.244
NUP133	0.250498	0.00718583	0.229513	0.00516809	0.591	1.243
ARID2	0.223541	0.016812	0.315723	9.8e-05	0.618	1.217
DYRK1A	0.179279	0.056317	0.278072	0.000649218	0.633	1.207
KMT2D	0.31307	0.000695094	0.167102	0.0430774	0.673	1.181
GSK3A	0.180756	0.0542847	0.350648	1.34e-05	0.69	1.178
ARHGAP35	0.36782	5.67e-05	0.214473	0.00909206	0.686	1.175
PLEKHO1	0.511542	6.01e-09	0.171735	0.0375362	0.731	1.15
IRF6	0.403383	8.58e-06	-0.186817	0.0234708	0.734	1.147
IKBKB	0.278013	0.00274509	0.210591	0.0104594	0.735	1.143
SMAD4	0.268829	0.00382664	0.136835	0.0983996	0.735	1.143
DDR2	0.405362	7.68e-06	0.369081	4.22e-06	0.75	1.135
PTEN	0.577867	1.68e-11	0.227522	0.00558061	0.765	1.127
PTK7	0.467687	1.55e-07	0.399953	5.2e-07	0.771	1.122
MLLT11	0.398987	1.1e-05	0.219176	0.00764871	0.782	1.119
SRPK1	0.352228	0.000121421	0.304275	0.000179045	0.79	1.111
RPS6KC1	0.256232	0.00592771	0.298507	0.000240281	0.801	1.107
CDK6	0.5205	2.92e-09	0.152624	0.0649657	0.819	1.095
FLI1	0.227386	0.0149733	0.14022	0.0902772	0.831	1.091
EPB41L3	0.530416	1.28e-09	0.170687	0.0387347	0.834	1.086
DLC1	0.338762	0.00022713	0.161408	0.0508087	0.843	1.084
ADCK5	0.267358	0.00403156	0.367034	4.82e-06	0.842	1.083
KMT2A	0.254671	0.00624909	0.145557	0.0785598	0.845	1.083
TBL1XR1	0.184517	0.0493799	0.149745	0.0702524	0.843	1.081
FH	0.402345	9.1e-06	0.346211	1.74e-05	0.861	1.075
CDKN2A	0.474497	9.64e-08	0.175904	0.0330762	0.856	1.074
XAF1	0.156654	0.0960188	0.170051	0.0394764	0.866	1.071
PINX1	0.329344	0.000346175	0.224065	0.00636759	0.873	1.067
PML	0.400463	1.01e-05	0.281064	0.000563905	0.882	1.063
BRD4	0.363995	6.86e-05	-0.189173	0.0217456	0.879	1.062
BCR	0.378556	3.28e-05	0.32973	4.54e-05	0.881	1.062
NRBP2	0.44728	6.07e-07	0.308361	0.000144824	0.88	1.061
STK38	0.203239	0.0301001	0.226832	0.00573037	0.894	1.054
PIK3R4	0.17665	0.0600898	-0.164947	0.0458792	0.895	1.054
FGFR1	0.168985	0.0722839	0.147715	0.0741863	0.916	1.043
MLKL	0.191549	0.0411927	-0.209322	0.0109438	0.919	1.041
CDH1	0.634347	3.53e-14	0.137879	0.0958359	0.938	1.032
MAPK3	0.209388	0.0253608	0.157735	0.056382	0.941	1.031
ARHGEF12	0.461695	2.34e-07	0.341674	2.28e-05	0.943	1.029
PRKCE	0.239483	0.0102804	0.195715	0.0175162	0.946	1.027
STARD13	0.399321	1.08e-05	0.27255	0.000838572	0.959	1.02
EIF2AK3	0.20346	0.0299176	0.200408	0.0149404	0.97	1.015
MAP2K7	0.183518	0.0506452	0.256342	0.00172452	0.973	1.013
LZTS1	0.599801	1.77e-12	0.241616	0.00319585	0.996	0.998
CBL	0.390782	1.72e-05	0.212214	0.0098669	0.981	0.99
CLK2	0.172998	0.0656708	0.210293	0.0105714	0.977	0.988
SKP2	0.215469	0.0213162	0.160709	0.051833	0.955	0.978
AKT3	0.493961	2.34e-08	0.406265	3.3e-07	0.952	0.976
TRIB3	0.201107	0.0319095	0.164699	0.046212	0.947	0.974
ZMYM2	0.209751	0.0251025	0.156039	0.0591201	0.884	0.944
NPR2	0.326051	0.000399874	0.189775	0.0213229	0.88	0.942
CDC42BPA	0.516529	4.03e-09	0.358296	8.36e-06	0.876	0.94
TPM3	0.400433	1.01e-05	0.358308	8.35e-06	0.819	0.912
PAK4	0.360286	8.23e-05	0.232895	0.00452914	0.814	0.911
ING1	0.202095	0.0310599	0.234575	0.00423907	0.804	0.904
TRIO	0.19713	0.0355308	0.159533	0.0535935	0.763	0.887
TLK2	0.205915	0.0279524	0.235054	0.00415936	0.755	0.883
EPHB4	0.371326	4.75e-05	0.32274	6.7e-05	0.748	0.88
MEN1	0.389522	1.84e-05	0.161068	0.0513046	0.738	0.872
CDC73	0.216609	0.0206231	0.194308	0.0183601	0.714	0.863
ATM	0.482051	5.62e-08	0.207739	0.0115761	0.7	0.857
CRK	0.359143	8.71e-05	0.205485	0.0125318	0.681	0.849
TAOK2	0.289449	0.0017868	0.260661	0.00142923	0.695	0.848
RECK	0.450491	4.92e-07	0.236754	0.00388745	0.676	0.845
ROCK2	0.155085	0.0994363	0.21893	0.00771889	0.669	0.844
MAPK12	0.163699	0.0818023	0.193676	0.0187504	0.651	0.837
RPS6KB1	0.201565	0.0315133	0.238108	0.00368258	0.655	0.835
CDK5	0.449799	5.15e-07	0.395956	6.9e-07	0.622	0.822
AURKA	0.479479	6.77e-08	0.278234	0.000644292	0.603	0.814
DHX9	0.527786	1.6e-09	0.240358	0.0033633	0.614	0.812
PXK	0.287365	0.00193478	0.178036	0.0309734	0.589	0.805
MAP3K11	0.374386	4.07e-05	0.234165	0.00430817	0.59	0.801
HTATIP2	0.451208	4.7e-07	0.267238	0.00106733	0.569	0.797
PHLDA3	0.355943	0.000101646	0.251852	0.00208932	0.56	0.795
DNMT1	0.471099	1.22e-07	0.167325	0.042796	0.548	0.789
SRC	0.229515	0.0140326	0.142118	0.0859596	0.551	0.788
BCKDK	0.156996	0.0952864	0.217463	0.00814906	0.553	0.782
KDR	0.231237	0.0133098	0.165955	0.0445504	0.533	0.781
KIT	0.640243	1.73e-14	0.252542	0.00202904	0.533	0.781
PATZ1	0.329959	0.000336927	0.13894	0.093282	0.51	0.769
LETMD1	0.185605	0.0480313	0.157976	0.0560017	0.507	0.768
MELK	0.34098	0.00020527	0.158806	0.054707	0.509	0.766
RHEB	0.483864	4.93e-08	0.273498	0.000802817	0.498	0.764
TRIM28	0.501776	1.29e-08	0.392383	8.86e-07	0.477	0.753
KANSL1	0.32986	0.000338403	0.256374	0.00172212	0.401	0.706
IGF1R	0.682452	0	0.164468	0.0465222	0.387	0.699
CAMK2G	0.24229	0.00939697	0.197175	0.0166769	0.368	0.698
LIN9	0.323305	0.00045043	0.333545	3.65e-05	0.339	0.685
CUL1	0.255438	0.00608922	0.244856	0.00279873	0.325	0.676
MARK3	0.22776	0.0148044	-0.199668	0.0153233	0.312	0.665
TPR	0.2449	0.00863655	0.180264	0.028899	0.29	0.653
SPTAN1	0.577659	1.71e-11	-0.210027	0.0106725	0.291	0.652
CDK4	0.252834	0.00664709	0.29831	0.000242689	0.268	0.646
AKAP13	0.223824	0.0166703	0.26246	0.00132049	0.308	0.646
NF1	0.434745	1.34e-06	0.250627	0.00220034	0.272	0.635
FUS	0.443754	7.61e-07	0.175658	0.0333258	0.284	0.633
KMT2B	0.370546	4.95e-05	0.141205	0.0880151	0.247	0.628
NPM1	0.327191	0.000380484	0.269124	0.000980273	0.236	0.624
PLCG1	0.350385	0.00013251	0.205478	0.012535	0.245	0.624
SLK	0.471295	1.21e-07	0.226224	0.00586537	0.245	0.616
ABL2	0.300075	0.00117983	0.304082	0.000180829	0.225	0.605
CDK2	0.754493	0	0.261881	0.00135465	0.189	0.596
MAPKAPK2	0.31693	0.000591222	0.283647	0.000498681	0.182	0.589
CCDC6	0.356467	9.91e-05	0.201167	0.0145564	0.14	0.551
WNK1	0.269386	0.00375144	0.203833	0.0132753	0.088	0.5
ERBB3	0.386243	2.19e-05	0.161246	0.0510445	0.074	0.49
HSPB8	0.642631	1.29e-14	0.16467	0.0462509	0.073	0.475
FYN	0.381947	2.75e-05	0.143437	0.0830586	0.069	0.447
TNFAIP3	0.376154	3.72e-05	0.147336	0.0749392	0.046	0.427
CAMK1D	0.637131	2.53e-14	0.305554	0.000167599	0.031	0.409
INSR	0.262762	0.00473658	0.249339	0.00232277	0.024	0.393
TAOK3	0.291065	0.00167921	-0.141468	0.0874187	0.017	0.361
FOXO3	0.178198	0.057844	0.164928	0.0459044	0.022	0.342

## Sheet: 2.
		Univariate analysis		Multivariate analysis
Characteristics	No of patients	HR (95% CI)	p value	HR (95% CI)	p value
Age_at_diagnose		1 (0.98 to 1.02)	0.9299
> = 65 years	47
< 65 years	51
Gender		0.71 (0.36 to 1.38)	0.3097
Male	45
Female	53
Pathological_stage		1.39 (0.94 to 2.05)	0.0499	1.99 (1.83 to 1.92)	0.1175
1	20
2	38
3	35
4	5
Pathological_Subtype		1.65 (1.13 to 2.41)	0.0098	2.23 (1.05 to 2.8)	0.0338
AM	61
PCM	18
MM	19
Tumor_location		1.1 (0.96 to 1.26)	0.1616
Feet	51
Paws	10
Head and neck	6
Vulvovaginal regions	2
Digestive tract	13
Limbs	5
Trunk	11
Clark_level		1.28 (0.88 to 1.87)	0.1952
Level 1	2
Level 2	9
Level 3	9
Level 4	23
Level 5	36
Ulcer		0.55 (0.24 to 1.26)	0.157
Yes	42
No	37
Immunol classifier		1.39 (0.86 to 2.26)	0.0318	2.23 (1.81 to 5.02)	0.0468
1	22
2	8
3	21
Proteomic classifier		1.77 (1.21 to 2.61)	0.0036	3.41 (0.92 to 12.63)	0.0176
1	41
2	17
3	40
SBS7a mutational signatures		2.01 (0.94 to 4.29)	0.0173	2.41 (0.01 to 11.66)	0.026
Yes	59
No	33
PRKDC amplification		2.34 (1.16 to 4.72)	0.0171	2.37 (0.02 to 8.15)	0.0153
Yes	43
No	49
MTHFD2		1.27 (1.08 to 1.49)	0.0033	1.59 (0.2 to 1.74)	0.0338
High	34
Low	45
TYMS		1.32 (0.85 to 2.03)	0.0421	1.75 (0.37 to 8.13)	0.0478
High	32
Low	47
