# Supplementary material for: Proteogenomic insights into the biology and treatment of pan-melanoma
Source: Cell Discov. 2024 Jul 23;10:78. doi: 10.1038/s41421-024-00688-7 (PMC11263678; doi:10.1038/s41421-024-00688-7)
Supplement: Supplementary file 4 — Supplementary Table S3 [file 41421_2024_688_MOESM4_ESM.xlsx]

## Sheet: Table Legend
Table S3. Proteins significantly upregulated in the three proteomic subtypes
1. Proteins significantly upregulated in the three proteomic subtypes.

## Sheet: 1.
Symbol	Enriched subtype
KRT7	SI
LGALSL	SI
FABP5	SI
FLG	SI
KRT23	SI
QPCT	SI
KRT14	SI
GDPD3	SI
KRT15	SI
DUOX1	SI
ALOX15B	SI
TMEM45B	SI
KRT9	SI
PKP3	SI
KRT76	SI
HEATR2	SI
LOR	SI
MAPK13	SI
KRT75	SI
JUP	SI
DAPL1	SI
ARHGEF10L	SI
TRIM29	SI
SFN	SI
IMPDH1	SI
BBOX1	SI
CAPNS2	SI
DSP	SI
PLD2	SI
TACSTD2	SI
LAMB3	SI
IMPA2	SI
PVRL4	SI
GIMAP7	SI
ARG1	SI
KRT3	SI
SERPINB2	SI
COL3A1	SI
KRT19	SI
SULT2B1	SI
KRT77	SI
CLCA2	SI
KLK7	SI
SDCBP2	SI
KRT10	SI
KRT80	SI
ANXA9	SI
RCN1	SI
SERPINB4	SI
CRABP2	SI
PSAPL1	SI
A2ML1	SI
LAMA3	SI
S100A9	SI
IL36G	SI
CTSV	SI
KRT17	SI
LCN2	SI
EPHA1	SI
KLK10	SI
KRTDAP	SI
S100A2	SI
S100A8	SI
TMEM40	SI
C1orf68	SI
PPP1R13L	SI
LAD1	SI
FERMT1	SI
SERPINB13	SI
NEU2	SI
CLTB	SI
KRT6A	SI
TACC2	SI
COL7A1	SI
TGM1	SI
ALDH3A1	SI
SCEL	SI
CPA3	SI
TRIM16	SI
TUFT1	SI
NDUFA4	SI
ENG	SI
DSC2	SI
KRT78	SI
U2AF1	SI
FAM115C	SI
C2orf54	SI
IDE	SI
HAL	SI
AIM1	SI
SERPINB3	SI
GJA1	SI
EPPK1	SI
KRT5	SI
DUSP14	SI
SYTL1	SI
SDR9C7	SI
SERPINB7	SI
ALOXE3	SI
APOC3	SI
SH3GLB2	SI
PKP1	SI
ASPRV1	SI
S100A7	SI
EGFR	SI
MLLT4	SI
DNASE1L2	SI
CTNNB1	SI
ADH7	SI
KRT6B	SI
COL17A1	SI
DSG3	SI
RAB25	SI
TGM3	SI
SDR16C5	SI
ATP11C	SI
MMRN2	SI
FAU	SI
INF2	SI
ESRP1	SI
DMKN	SI
FLG2	SI
GSDMA	SI
COL6A5	SI
KRT8	SI
TXNL4A	SI
KRT1	SI
GLRX	SI
LYPD3	SI
OASL	SI
IVL	SI
KLK5	SI
SERPINA12	SI
HRNR	SI
PDLIM2	SI
ALOX12B	SI
BNIPL	SI
KLC3	SI
LY6D	SI
HPSE	SI
STAP2	SI
AP1M2	SI
CALML5	SI
DSC1	SI
SBSN	SI
CDC42BPB	SI
EVPL	SI
CDSN	SI
LAMC2	SI
CSTA	SI
KRT18	SI
EPS8L1	SI
S100A16	SI
C1orf116	SI
ABCA12	SI
NCCRP1	SI
S100A14	SI
HMGCS1	SI
KRT2	SI
DSG1	SI
C19orf33	SI
SERPINB5	SI
DSC3	SI
ICAM3	SI
AKR1B10	SI
IL37	SI
TREX2	SI
PGLYRP2	SI
IRF6	SI
QSOX1	SI
TTC39B	SI
AZGP1	SI
ANKRD22	SI
POF1B	SI
CASP14	SI
PPL	SI
SPINK5	SI
DOCK9	SI
CPA4	SI
CARD18	SI
PAPL	SI
KRT16	SI
CLIC3	SI
MAP2K2	SI
SERPINB12	SI
CAMK1D	SI
CALML3	SI
ANAPC13	SI
PTGS1	SI
MFAP4	SI
CTNNBIP1	SI
ITGB4	SI
APOA2	SI
SYNE1	SI
COMP	SI
KRT84	SI
KRT24	SI
RHCG	SI
RNF39	SI
MAL2	SI
PLA2G4D	SI
KRT27	SI
GABARAPL2	SI
CILP	SI
YOD1	SI
HSPB8	SI
IDS	SI
KRT73	SI
PERP	SI
SIPA1L2	SI
NDRG4	SI
GDA	SI
KRT4	SI
S100A7A	SI
PTK6	SI
KRT13	SI
TGM5	SI
VSIG10L	SI
IL36RN	SI
KRT6C	SI
S100A10	SII
PKP4	SII
FNBP1L	SII
TRNT1	SII
PTP4A2	SII
ERCC3	SII
GNPNAT1	SII
GNAQ	SII
ATP8A1	SII
GUSB	SII
LAMTOR5	SII
SCAMP1	SII
SRSF9	SII
AK3	SII
LMBRD1	SII
PYCR2	SII
GLMN	SII
DUS3L	SII
B4GALT1	SII
WIPI2	SII
HEXB	SII
FCHO2	SII
MAPK1IP1L	SII
TKT	SII
VPS16	SII
NDUFV2	SII
HBD	SII
ZADH2	SII
ACP1	SII
UROD	SII
TMEM106B	SII
STK3	SII
RAI1	SII
ZCCHC17	SII
NRM	SII
PAFAH1B3	SII
FBP1	SII
AUP1	SII
FAM175B	SII
DNAJA4	SII
ACTBL2	SII
MTMR2	SII
TMSB10	SII
PPP2R5C	SII
LHFPL2	SII
TFAM	SII
CLN6	SII
THBS3	SII
SEC22B	SII
IRF3	SII
XIAP	SII
C7orf50	SII
PHKB	SII
TMPO	SII
MPP6	SII
CCNH	SII
SMG5	SII
GCLC	SII
NDUFB7	SII
CCBL2	SII
SMC2	SII
HEXIM1	SII
PGLS	SII
PUM2	SII
COX15	SII
SOD1	SII
CPSF7	SII
NEDD4	SII
RNMT	SII
MTA1	SII
SYNPO	SII
HSPA2	SII
FAM192A	SII
SRPRB	SII
MNAT1	SII
ABCB10	SII
PTGIS	SII
LIPA	SII
GALK1	SII
EPHB4	SII
CKAP4	SII
DR1	SII
UBQLN2	SII
PLXND1	SII
PRDX4	SII
KDSR	SII
SPRY4	SII
DNAJB1	SII
MIA3	SII
PLS1	SII
UQCR10	SII
PIK3R4	SII
CAPG	SII
TBC1D2B	SII
PIK3C2A	SII
ELMSAN1	SII
PARP4	SII
DRG1	SII
ATP1B1	SII
MBOAT7	SII
CHCHD6	SII
DPY19L3	SII
THTPA	SII
PTPMT1	SII
IAH1	SII
HPS1	SII
CBFB	SII
MRPL4	SII
EXOSC8	SII
TROVE2	SII
NDUFB4	SII
HPS6	SII
AIMP1	SII
ZEB2	SII
CFD	SII
DDX27	SII
NENF	SII
SYNPO2	SII
GPN1	SII
SWAP70	SII
PGM5	SII
NDUFB3	SII
PPP4R2	SII
PQLC3	SII
PRKRIP1	SII
MNDA	SII
ATP5L	SII
PPP1R14B	SII
ACP5	SII
SRSF11	SII
PRKD2	SII
MAP4K3	SII
GPX1	SII
RNASET2	SII
NEK7	SII
ALDH6A1	SII
RPAP2	SII
ATRX	SII
NTMT1	SII
GOLGA1	SII
URB1	SII
EED	SII
ZYX	SII
WASL	SII
TM7SF3	SII
PEX6	SII
AP1S2	SII
RPS6KA4	SII
PON2	SII
PRCP	SII
VAMP3	SII
MAPRE2	SII
RAB7L1	SII
RHEB	SII
CDC42SE2	SII
GPAA1	SII
DNAJA1	SII
STRAP	SII
RPS6	SII
AGA	SII
CASKIN2	SII
AOX1	SII
FECH	SII
CCNK	SII
TIMM8A	SII
METTL3	SII
ACSL3	SII
ACYP1	SII
UBP1	SII
ELMO2	SII
PPFIBP2	SII
VPS37B	SII
PPT2	SII
WNK1	SII
PAX3	SII
PAK1	SII
IER3IP1	SII
OXR1	SII
DPYD	SII
MRPS31	SII
MCMBP	SII
PPP2R5D	SII
NAP1L4	SII
RNF25	SII
LMO7	SII
CPS1	SII
BOD1	SII
MTSS1L	SII
GTF3C5	SII
SPG20	SII
SPG21	SII
MRPL20	SII
LCP1	SII
NDUFA12	SII
ELF1	SII
PEG10	SII
IGHMBP2	SII
CACNA2D1	SII
PPFIA1	SII
CD81	SII
TRAPPC12	SII
RPS6KA5	SII
PDLIM7	SII
IDH1	SII
RPS29	SII
LSM4	SII
CD82	SII
ACAD8	SII
STAG2	SII
PPAT	SII
GNG7	SII
GFM1	SII
MAP4	SII
FAM208A	SII
TMEM179B	SII
COL5A1	SII
HMHA1	SII
HIBADH	SII
CHRAC1	SII
PDGFRB	SII
FAP	SII
EIF2D	SII
CCDC132	SII
UBR1	SII
COX2	SII
SLC29A1	SII
DMXL2	SII
DGKQ	SII
KIRREL	SII
ACADVL	SII
SOD2	SII
HCFC1	SII
PLAA	SII
EMD	SII
MRPS22	SII
TSPAN14	SII
EPS15L1	SII
MTSS1	SII
SSRP1	SII
TIMM13	SII
SLC35E1	SII
SP100	SII
TBC1D7	SII
HPS4	SII
GSTZ1	SII
DHODH	SII
CNOT7	SII
ERLIN1	SII
GNAS	SII
GYG1	SII
ACAD10	SII
APEH	SII
KIAA1715	SII
AATF	SII
SRSF2	SII
DDX52	SII
PSMG3	SII
STUB1	SII
KIAA0907	SII
QDPR	SII
PHYHD1	SII
PPP1CA	SII
NDUFV3	SII
PI4KA	SII
TUBB1	SII
MTDH	SII
PPTC7	SII
MRPL10	SII
CCT8	SII
AKT2	SII
FMNL3	SII
DNAJA3	SII
BABAM1	SII
MRPL34	SII
DDI2	SII
SMAP1	SII
DST	SII
TNRC6B	SII
RMND1	SII
MRPL49	SII
TRAP1	SII
TP53BP1	SII
GNL1	SII
ANK1	SII
IMP3	SII
LDB3	SII
PCK2	SII
SCYL2	SII
GCLM	SII
BBS2	SII
ZAK	SII
ALG3	SII
TXNDC5	SII
MARS	SII
SMARCC1	SII
AUH	SII
RANBP1	SII
POLR3D	SII
PLEKHA2	SII
POLG	SII
ABCF1	SII
NELFA	SII
COL12A1	SII
HNRNPU	SII
TSC2	SII
SNTB1	SII
CDS2	SII
NDUFS4	SII
DCAF13	SII
NUCKS1	SII
PPP1R7	SII
KHNYN	SII
USP15	SII
FYTTD1	SII
KIAA1468	SII
HPS3	SII
CDK5	SII
TCEB1	SII
NOSIP	SII
ASPSCR1	SII
DCT	SII
CD74	SII
RPL7A	SII
RFC1	SII
POLDIP3	SII
GPR56	SII
SYNE3	SII
FKBP3	SII
ST13	SII
ATP6V0A1	SII
HSPA9	SII
SMNDC1	SII
JAK1	SII
PCDH1	SII
RPL10	SII
EXOSC3	SII
RASA1	SII
C10orf76	SII
SLC4A7	SII
DMD	SII
MYOF	SII
RHOT2	SII
URGCP	SII
TRA2A	SII
SSR3	SII
ERLIN2	SII
CACYBP	SII
COMMD6	SII
SRPX	SII
LACE1	SII
TMEM33	SII
CASP7	SII
ARAP3	SII
PUM1	SII
ENDOG	SII
AFG3L2	SII
UTP14A	SII
SH3PXD2B	SII
SNAP29	SII
ATP5J	SII
CYP51A1	SII
PRKCA	SII
CRNKL1	SII
ISOC2	SII
POLR1A	SII
SERPINB9	SII
PLIN3	SII
SRRM2	SII
HPCAL1	SII
LPIN1	SII
LMCD1	SII
AKAP13	SII
USP5	SII
PACS2	SII
NHP2	SII
MPP1	SII
CD163	SII
AGPAT3	SII
GEMIN5	SII
PIKFYVE	SII
SEPN1	SII
UQCRC2	SII
FASTKD1	SII
SLC33A1	SII
UBQLN4	SII
RBBP5	SII
GATAD2A	SII
COQ3	SII
PEX3	SII
PFDN6	SII
WDFY2	SII
CA1	SII
CCAR1	SII
RNASEL	SII
EP400	SII
C6orf120	SII
SUN1	SII
NSMAF	SII
FAM129A	SII
PPT1	SII
ACSS1	SII
DERL2	SII
RNF170	SII
PLCB2	SII
GIT1	SII
CISD2	SII
C18orf25	SII
TMEM189	SII
SGCD	SII
PQBP1	SII
ANO10	SII
SH3KBP1	SII
MCFD2	SII
UFD1L	SII
SLC25A19	SII
MYO10	SII
NQO1	SII
ATAD1	SII
LRCH3	SII
TINAGL1	SII
SPRY2	SII
SERPINA3	SII
HMOX2	SII
TBC1D20	SII
TUBGCP5	SII
PRDX5	SII
MAPRE1	SII
MRPS18B	SII
SMAD3	SII
ARHGAP1	SII
PNKD	SII
POLR1C	SII
AIFM2	SII
GLRX5	SII
RFC4	SII
THRAP3	SII
AP3M2	SII
MRRF	SII
CNNM3	SII
ANAPC7	SII
HMG20B	SII
PDIA6	SII
TMPPE	SII
STAMBP	SII
LLGL1	SII
ATP6V1E1	SII
HTT	SII
MRPS17	SII
MTM1	SII
DAP3	SII
EARS2	SII
YIF1B	SII
RBM19	SII
PPP2CB	SII
RPL19	SII
CDK12	SII
SNX18	SII
PDHX	SII
AKAP9	SII
NUP50	SII
MAD1L1	SII
ARID1B	SII
DPY19L1	SII
ASPH	SII
PLCG1	SII
EXOSC10	SII
COA4	SII
TRIO	SII
RWDD4	SII
RPL4	SII
MDH2	SII
LRRFIP1	SII
SOX10	SII
ITFG3	SII
PPP1CC	SII
TOR1AIP1	SII
CPSF6	SII
FLCN	SII
ARSD	SII
RUFY3	SII
ATP6V1G1	SII
TMTC3	SII
MARCKS	SII
BST1	SII
LZTFL1	SII
TOMM34	SII
IMPDH2	SII
COL5A2	SII
RABGAP1	SII
MCM3AP	SII
GCFC2	SII
FABP4	SII
LARP4B	SII
MMAB	SII
FLNC	SII
RING1	SII
SFRP1	SII
PIK3R2	SII
SFXN3	SII
RAD21	SII
PSD3	SII
ZFYVE20	SII
DBI	SII
NARS	SII
LSS	SII
PDCD5	SII
IWS1	SII
SMG8	SII
C12orf29	SII
PGK1	SII
CD84	SII
TBC1D4	SII
PCF11	SII
DOPEY2	SII
KDM2A	SII
GSTM4	SII
LRRFIP2	SII
RER1	SII
BCKDHA	SII
KIAA0226	SII
RHBDD1	SII
MXRA7	SII
PI16	SII
CEP170B	SII
AHCTF1	SII
AIP	SII
DAD1	SII
RRP1B	SII
PDDC1	SII
THOC1	SII
CYTB	SII
NCOR1	SII
SART1	SII
L1CAM	SII
STRN	SII
TMED5	SII
USP34	SII
HERC1	SII
SLC27A3	SII
YAP1	SII
MLPH	SII
GDAP2	SII
NOL9	SII
UNG	SII
ATL2	SII
TRMT5	SII
RAC1	SII
NFYB	SII
TMEM109	SII
FRMD4A	SII
BIN1	SII
TFG	SII
STK38L	SII
HSPA8	SII
RRAS2	SII
DNAJC21	SII
SH3BP4	SII
VPS51	SII
SETD1A	SII
ARHGEF11	SII
BCAP29	SII
STX5	SII
PITRM1	SII
UQCRB	SII
RBBP7	SII
RBBP4	SII
LAMTOR3	SII
ZC3H7A	SII
JAGN1	SII
THNSL1	SII
AIDA	SII
RASSF2	SII
SUGP1	SII
DEPDC5	SII
RAPGEF6	SII
NIPBL	SII
C16orf80	SII
CEPT1	SII
ENDOD1	SII
STXBP3	SII
PEX14	SII
RPL36	SII
SLC44A1	SII
COG7	SII
PPM1F	SII
POFUT1	SII
SORBS1	SII
FAM84B	SII
WDFY3	SII
ARHGEF40	SII
PSMC3	SII
SPTB	SII
DTNB	SII
IP6K1	SII
ATP6V1F	SII
TNIP1	SII
ALDOC	SII
TMX1	SII
TMEM11	SII
GGCX	SII
GNG2	SII
C1orf123	SII
CTBS	SII
RAB3D	SII
CDC40	SII
SF3A3	SII
TENC1	SII
NOP14	SII
GSTK1	SII
STAG1	SII
MITD1	SII
PTPRG	SII
RAPH1	SII
APOOL	SII
FCN2	SII
PIGO	SII
METAP1D	SII
FKBP8	SII
ETFB	SII
PFKFB2	SII
CAP1	SII
BPHL	SII
SRM	SII
CHUK	SII
PPIB	SII
PPP1R3D	SII
STX4	SII
MED17	SII
NDUFB8	SII
CACUL1	SII
KPNA1	SII
XYLB	SII
CPNE1	SII
AAK1	SII
HMGB3	SII
TMEM65	SII
HADH	SII
PTPN1	SII
CDC26	SII
ABI3	SII
STT3B	SII
FUCA1	SII
FKBP9	SII
EIF2S2	SII
LEMD3	SII
IGFALS	SII
BIRC6	SII
XRCC1	SII
NUP43	SII
MTHFR	SII
DENR	SII
SRGAP2	SII
ASPA	SII
NVL	SII
ARHGEF17	SII
YTHDF3	SII
RTN1	SII
MAFF	SII
TPR	SII
RAI14	SII
NOP2	SII
PANK2	SII
STX12	SII
ARID1A	SII
ABHD17B	SII
NDUFA2	SII
MVK	SII
MGME1	SII
ECSIT	SII
RABGEF1	SII
MTPN	SII
LPP	SII
TOMM20	SII
DERL1	SII
LUC7L	SII
HEATR3	SII
TRIM27	SII
INPP5D	SII
KLHL22	SII
ABCA2	SII
C6	SII
COL11A1	SII
DOCK11	SII
SDSL	SII
OSBPL11	SII
CLPTM1	SII
MYO1G	SII
STX8	SII
USP32	SII
CRTC1	SII
UBASH3B	SII
RAB13	SII
TDRD3	SII
FOXRED1	SII
TIMM23	SII
CIB1	SII
ZC3H11A	SII
ATP13A2	SII
EMC4	SII
NCF1	SII
PYGM	SII
CNTNAP1	SII
CRTAP	SII
SPPL2B	SII
RUNX1	SII
MTG1	SII
MON1B	SII
MAPKAPK3	SII
MFAP1	SII
SLC30A1	SII
NIPA1	SII
SYNGR1	SII
ABI2	SII
ACTA1	SII
PSEN1	SII
MRPS11	SII
REPS2	SII
TDRKH	SII
INTS7	SII
GCC1	SII
CDC42EP1	SII
NUMBL	SII
TMED1	SII
WDR33	SII
NCEH1	SII
CDC37L1	SII
TFEB	SII
TSPYL1	SII
ST3GAL5	SII
EMG1	SII
CYP1B1	SII
SLIT3	SII
SULT1A1	SII
BCAT1	SII
ABCC4	SII
PDXDC1	SII
PITPNM1	SII
NUP153	SII
DAPK1	SII
SLC30A5	SII
DOK2	SII
LILRB4	SII
NT5DC3	SII
YTHDF2	SII
DDHD1	SII
ADPRH	SII
TPBG	SII
CYP2U1	SII
PPP3CC	SII
BOD1L1	SII
MRPS14	SII
YIPF3	SII
RBFOX2	SII
LIMD1	SII
CAND2	SII
CTDSP1	SII
LOC100652741	SII
PARG	SII
PRSS3	SII
SLC12A7	SII
RHOT1	SII
TTN	SII
EXT1	SII
ZNF706	SII
PRR14	SII
ADO	SII
EXOG	SII
DNAJC7	SII
DGAT1	SII
WRAP73	SII
GDF15	SII
EBAG9	SII
ARHGAP30	SII
COG3	SII
FAM177A1	SII
PARVB	SII
E2F4	SII
CRELD1	SII
SNAPIN	SII
ARL6IP4	SII
MTX3	SII
DTNA	SII
RNASEH2B	SII
BAG4	SII
MKI67	SII
SLC18B1	SII
CHPF	SII
FAT1	SII
SMYD3	SII
NCAPG2	SII
RRP8	SII
KRTCAP2	SII
DCAF11	SII
C9orf89	SII
TIMM22	SII
MRPL9	SII
C1orf35	SII
B9D2	SII
HIGD1A	SII
KIF1C	SII
GTPBP10	SII
IFT27	SII
TBXAS1	SII
EVA1B	SII
HLA-DMB	SII
LACTB2	SII
CHCHD1	SII
PLIN2	SII
TMED8	SII
ZMYND8	SII
LRRC57	SII
ALG8	SII
C19orf12	SII
KPNA6	SII
FEM1B	SII
OSGEPL1	SII
ATN1	SII
TMEM50A	SII
NDUFA11	SII
FSTL1	SII
C12orf23	SII
NSA2	SII
RP2	SII
TRAPPC2	SII
LIN54	SII
KCTD15	SII
CBLL1	SII
NEK6	SII
GALNT1	SII
ABL1	SII
BCAR1	SII
STK39	SII
L3MBTL2	SII
TMEM192	SII
TMEM70	SII
BCL9L	SII
SLC4A1AP	SII
GNPTG	SII
MAD2L1	SII
PNMA1	SII
BNIP3L	SII
ZNRF2	SII
MARS2	SII
TMEM206	SII
ZFP36L2	SII
SYNRG	SII
LEPREL4	SII
GUCY1A3	SII
SLC7A5	SII
RNF146	SII
SFXN4	SII
SPP1	SII
DVL3	SII
SLC16A3	SII
C1QTNF5	SII
PPP2R5B	SII
FAM207A	SII
STAU2	SII
PABPC4L	SII
TRIM11	SII
MAGED1	SII
DHPS	SII
SLC15A3	SII
IGF2BP3	SII
NDUFAF5	SII
AURKB	SII
TRIP13	SII
MTFP1	SII
CD180	SII
SF3B4	SIII
MGP	SIII
NIPSNAP3A	SIII
TPRG1L	SIII
NACC1	SIII
LDHB	SIII
LYPLAL1	SIII
RFC3	SIII
EIF4A3	SIII
SMARCE1	SIII
KLHL36	SIII
PSMB10	SIII
GBP5	SIII
ATHL1	SIII
HDAC3	SIII
HMGB2	SIII
SECISBP2	SIII
KCTD21	SIII
MED12	SIII
PDZD11	SIII
PDCD4	SIII
METTL16	SIII
HYI	SIII
MYEF2	SIII
ILKAP	SIII
TALDO1	SIII
DHTKD1	SIII
FTSJD2	SIII
MEPCE	SIII
MGAT2	SIII
BRAF	SIII
MRPS5	SIII
GLO1	SIII
ZNF148	SIII
TAB1	SIII
ERGIC2	SIII
MTMR6	SIII
OCIAD1	SIII
SDAD1	SIII
DYNC1LI1	SIII
PSMD14	SIII
DAGLB	SIII
CCDC9	SIII
SCOC	SIII
HERC5	SIII
TRIM21	SIII
VPS4A	SIII
GBP1	SIII
RPS4X	SIII
KIAA0020	SIII
OTUD7B	SIII
NOP9	SIII
RCC1	SIII
OSBPL2	SIII
44814	SIII
NAA16	SIII
UBE2B	SIII
CBX3	SIII
GGA2	SIII
SNRPB2	SIII
C19orf25	SIII
YIPF5	SIII
ORC2	SIII
MTX2	SIII
BANF1	SIII
HAPLN3	SIII
STX2	SIII
CUL4B	SIII
INTS10	SIII
ANKRD44	SIII
HNRNPH3	SIII
LMAN2	SIII
FXR1	SIII
ENTPD1	SIII
CAPN5	SIII
AGPAT1	SIII
RNF216	SIII
KDM1A	SIII
ATPIF1	SIII
GBA	SIII
DDB2	SIII
YWHAE	SIII
AVEN	SIII
CFDP1	SIII
PCID2	SIII
MRPL28	SIII
UBE2N	SIII
CBX1	SIII
PCNP	SIII
LRCH1	SIII
PHF5A	SIII
WBSCR22	SIII
MTMR3	SIII
MRPL54	SIII
TMEM63B	SIII
RAN	SIII
ZNF574	SIII
PROS1	SIII
SAP30BP	SIII
UXS1	SIII
CLSTN1	SIII
RHOA	SIII
LGALS3	SIII
RPL14	SIII
TRIM26	SIII
ARHGAP4	SIII
RNASEH2C	SIII
HMGN4	SIII
POLR2K	SIII
TIA1	SIII
HACL1	SIII
TAF6	SIII
ANAPC5	SIII
MRPL30	SIII
THOP1	SIII
RPL29	SIII
NARS2	SIII
TIPRL	SIII
PIP4K2B	SIII
RPL34	SIII
RINT1	SIII
ADA	SIII
CWC15	SIII
FAM63B	SIII
PPA1	SIII
TBRG4	SIII
RPRD1A	SIII
EXOSC5	SIII
POLR2L	SIII
PTPN14	SIII
GTF3C6	SIII
ZNF326	SIII
NCS1	SIII
CSTF3	SIII
RANBP3	SIII
NLE1	SIII
PPP4C	SIII
IGSF3	SIII
TBCA	SIII
LRRC59	SIII
NHP2L1	SIII
MINA	SIII
CADM4	SIII
MED24	SIII
ZSWIM8	SIII
POLDIP2	SIII
ARL8B	SIII
LYPLA2	SIII
CYSTM1	SIII
TOR3A	SIII
FSCN1	SIII
SLC22A5	SIII
CPSF2	SIII
NUDT19	SIII
MYCBP2	SIII
RPS15A	SIII
PSMD9	SIII
TRABD	SIII
DCP1A	SIII
ORC1	SIII
ITGB5	SIII
PSMB9	SIII
MTMR14	SIII
RNF2	SIII
AK2	SIII
CHD3	SIII
PCDHGC3	SIII
GPSM1	SIII
CYGB	SIII
DIABLO	SIII
PPIG	SIII
LAMP1	SIII
44811	SIII
AQR	SIII
INPP1	SIII
ROGDI	SIII
ATP7A	SIII
PNO1	SIII
PRKAG1	SIII
INIP	SIII
TUT1	SIII
PTMS	SIII
MGRN1	SIII
NRP1	SIII
INTS8	SIII
PTRH2	SIII
TMA7	SIII
DOLPP1	SIII
PPP2R2A	SIII
RPL6	SIII
POLR3A	SIII
SGTA	SIII
PSMB5	SIII
ALS2	SIII
CHMP7	SIII
CTR9	SIII
TSSC4	SIII
DPP8	SIII
ETV6	SIII
SNRPA	SIII
MSH2	SIII
STX3	SIII
IL1RAP	SIII
RPS10	SIII
NUDT16L1	SIII
TMCO1	SIII
LSM14B	SIII
FASN	SIII
RHOB	SIII
FAM98B	SIII
DPM1	SIII
TMEM201	SIII
CYCS	SIII
ANO6	SIII
ADAL	SIII
GID4	SIII
HTATIP2	SIII
RBM15	SIII
TOMM40	SIII
HUS1	SIII
ZC3H18	SIII
PDXK	SIII
PSMC1	SIII
F10	SIII
STOML3	SIII
NDUFA1	SIII
PLGRKT	SIII
NCOA7	SIII
NCOA5	SIII
ERCC2	SIII
HACE1	SIII
SEPHS2	SIII
RPL30	SIII
PPM1B	SIII
ITCH	SIII
RPL26L1	SIII
PRPF31	SIII
SP3	SIII
ATP11A	SIII
SMARCAL1	SIII
NXT1	SIII
WDR48	SIII
BMS1	SIII
RAB9B	SIII
DDRGK1	SIII
LARS2	SIII
ARCN1	SIII
TXN2	SIII
PCMT1	SIII
TCEB2	SIII
SLIRP	SIII
C1orf27	SIII
EIF3M	SIII
RABL3	SIII
PPFIBP1	SIII
PRPF38A	SIII
AUTS2	SIII
TOMM40L	SIII
GPNMB	SIII
VMP1	SIII
OXA1L	SIII
NCBP2	SIII
COMMD2	SIII
TGFBRAP1	SIII
TMEM14C	SIII
ARPC2	SIII
ATXN3	SIII
PMPCA	SIII
MAP2K1	SIII
GFM2	SIII
ZNF346	SIII
GABPA	SIII
PTER	SIII
BTN3A1	SIII
NDE1	SIII
DNAJC2	SIII
UFL1	SIII
BCKDHB	SIII
UTP20	SIII
MX2	SIII
ADSSL1	SIII
CDC27	SIII
PRUNE	SIII
RPS3A	SIII
ASB9	SIII
ZC3HAV1L	SIII
BID	SIII
MTIF3	SIII
RXRB	SIII
CELF1	SIII
NTAN1	SIII
FGFR1OP	SIII
PHGDH	SIII
MESDC2	SIII
HIST1H1E	SIII
SFPQ	SIII
KCMF1	SIII
MYO9B	SIII
TEAD1	SIII
ABCE1	SIII
STXBP1	SIII
CELF2	SIII
CHCHD3	SIII
MRTO4	SIII
HLA-DRB1	SIII
CCDC90B	SIII
MAK16	SIII
GSPT1	SIII
CASP3	SIII
KIAA1033	SIII
OXCT1	SIII
RBMXL1	SIII
PPP6R1	SIII
POP4	SIII
TRIM4	SIII
ECHS1	SIII
ACOT13	SIII
TECPR1	SIII
PIK3CB	SIII
TMEM237	SIII
CFL2	SIII
AZI2	SIII
WRAP53	SIII
SUGT1	SIII
TATDN1	SIII
ZC2HC1A	SIII
NDUFAF1	SIII
BPTF	SIII
CYB5B	SIII
SZT2	SIII
MSH3	SIII
SSBP1	SIII
RNF11	SIII
ARPC1B	SIII
GOPC	SIII
NOTCH2	SIII
SLK	SIII
XPNPEP3	SIII
RALY	SIII
IMPA1	SIII
COQ7	SIII
USP13	SIII
C9orf64	SIII
MAP2K7	SIII
NMI	SIII
C11orf73	SIII
SLC25A32	SIII
ASH2L	SIII
FARP2	SIII
CD63	SIII
AMPD2	SIII
ISCU	SIII
PTBP2	SIII
OPTN	SIII
CUL5	SIII
RBBP9	SIII
TMEM68	SIII
NDUFAF4	SIII
MAN1A2	SIII
HMCN1	SIII
EDC3	SIII
C14orf1	SIII
DUSP3	SIII
PRPF39	SIII
SFSWAP	SIII
ATG13	SIII
RPL13A	SIII
LMAN2L	SIII
SNX6	SIII
SEC23B	SIII
GPD1L	SIII
SMARCB1	SIII
RPL28	SIII
SLTM	SIII
DSTYK	SIII
NMD3	SIII
DHX36	SIII
MRPL46	SIII
DIS3L2	SIII
SDHD	SIII
KPNA2	SIII
SAR1A	SIII
SUMO2	SIII
WWP2	SIII
RPL21	SIII
SNRPD2	SIII
NASP	SIII
ATP5D	SIII
PRPS2	SIII
IFIT1	SIII
NDUFA6	SIII
HAUS5	SIII
EFHD2	SIII
EPT1	SIII
RAVER1	SIII
AP2S1	SIII
THOC6	SIII
APOBEC3C	SIII
ELP2	SIII
NFIX	SIII
S100A4	SIII
SEL1L	SIII
UNC119B	SIII
FKBP4	SIII
PCCA	SIII
PITPNA	SIII
GARS	SIII
NOC4L	SIII
FARS2	SIII
SRSF6	SIII
SDF2	SIII
TAPBP	SIII
COX20	SIII
GOSR2	SIII
ARSE	SIII
CA5B	SIII
ARHGAP15	SIII
MPP5	SIII
LOC101060751	SIII
RNF123	SIII
CELSR2	SIII
GYS2	SIII
GPX7	SIII
HIST2H2AB	SIII
CRTAC1	SIII
M6PR	SIII
PRIM2	SIII
CENPC1	SIII
KIAA0195	SIII
RPS27L	SIII
DAZAP1	SIII
TCP11L1	SIII
ZYG11B	SIII
UBA3	SIII
ARHGAP18	SIII
GTPBP2	SIII
IMP4	SIII
PSMB6	SIII
PANK4	SIII
GIT2	SIII
OTUD6B	SIII
LSAMP	SIII
YTHDC2	SIII
LENG8	SIII
SACS	SIII
VPS4B	SIII
STAT2	SIII
ELOVL5	SIII
PIP4K2C	SIII
PREPL	SIII
LSM7	SIII
DHX29	SIII
OPHN1	SIII
MDN1	SIII
CDK4	SIII
DBR1	SIII
C3orf37	SIII
BAG1	SIII
C8orf82	SIII
RPL32	SIII
CD97	SIII
IRF2BP1	SIII
ACADM	SIII
DDX39B	SIII
APOC1	SIII
DIEXF	SIII
PAK1IP1	SIII
AASDHPPT	SIII
B2M	SIII
SMCR8	SIII
KEAP1	SIII
CLDND1	SIII
ZCCHC3	SIII
SHPK	SIII
SIGMAR1	SIII
PFN2	SIII
NSMCE1	SIII
PEA15	SIII
APTX	SIII
RPL8	SIII
JMJD6	SIII
ACSL4	SIII
SMPD4	SIII
CYP20A1	SIII
PGM2	SIII
COA3	SIII
MRPS26	SIII
CPD	SIII
TRA2B	SIII
PCBD2	SIII
PROC	SIII
ITFG2	SIII
CSNK2A1	SIII
WBP2	SIII
RDH13	SIII
TBL2	SIII
SPNS1	SIII
USP4	SIII
RPL39	SIII
VPS41	SIII
MPG	SIII
RAP2C	SIII
TUBG1	SIII
NAT6	SIII
SRI	SIII
ADPGK	SIII
FMNL2	SIII
TMEM205	SIII
GTPBP3	SIII
SMYD5	SIII
KIAA0100	SIII
TSPO	SIII
RPS15	SIII
PDE12	SIII
GPI	SIII
MRPL41	SIII
FCGBP	SIII
MRPS6	SIII
NDUFAB1	SIII
EDF1	SIII
FAHD1	SIII
CD151	SIII
TAOK1	SIII
H2AFY	SIII
C12orf44	SIII
NFKBIA	SIII
AHSA1	SIII
INSR	SIII
GAPDHS	SIII
CORO1C	SIII
GTF2F2	SIII
CETN2	SIII
LMF2	SIII
GULP1	SIII
ADI1	SIII
PRCC	SIII
FDXR	SIII
TSC22D1	SIII
EIF4E	SIII
MED20	SIII
GGPS1	SIII
SNRPD3	SIII
HABP4	SIII
CRYZ	SIII
NGDN	SIII
SF3B5	SIII
CLUH	SIII
RAB1B	SIII
RMND5A	SIII
YME1L1	SIII
FAM136A	SIII
MECR	SIII
PUS10	SIII
EEFSEC	SIII
MTCH2	SIII
TMEM43	SIII
CAPRIN1	SIII
DFFB	SIII
NFKBIE	SIII
WFS1	SIII
IPO8	SIII
MAP3K3	SIII
NAA38	SIII
COMMD8	SIII
VPS28	SIII
ELP6	SIII
ROCK1	SIII
APBB1	SIII
PRMT1	SIII
PLXNB1	SIII
MRPL16	SIII
MALT1	SIII
MRPL17	SIII
CHMP3	SIII
TXLNA	SIII
MORC2	SIII
FAR2	SIII
GTF2H1	SIII
CARHSP1	SIII
NRBP2	SIII
FTSJ1	SIII
PACSIN3	SIII
TELO2	SIII
TMEM256	SIII
RBBP6	SIII
SEC61B	SIII
MOCS3	SIII
GMDS	SIII
N4BP1	SIII
PPP6C	SIII
MORF4L2	SIII
NEMF	SIII
PRMT6	SIII
FABP7	SIII
OPA3	SIII
TBCB	SIII
CRADD	SIII
PCYOX1L	SIII
ZNF384	SIII
NKIRAS2	SIII
PPP1R2	SIII
RPP38	SIII
AIF1	SIII
OSCP1	SIII
H2AFX	SIII
GEMIN4	SIII
NUDT5	SIII
EIF4G3	SIII
CTAGE5	SIII
FBXL8	SIII
PTGR1	SIII
DCTN6	SIII
SSFA2	SIII
DYNLT1	SIII
PSMG2	SIII
POLR2H	SIII
NPC2	SIII
C2orf76	SIII
UBE2A	SIII
HNRNPA3	SIII
TRIM56	SIII
PSMD10	SIII
HINT1	SIII
SRSF3	SIII
RBM45	SIII
CCDC101	SIII
UBE2M	SIII
ZNF622	SIII
REEP6	SIII
PPP5C	SIII
SEPHS1	SIII
CHD4	SIII
CCDC127	SIII
PC	SIII
TWF1	SIII
NR2C2AP	SIII
METAP1	SIII
SRP9	SIII
HGS	SIII
GPN3	SIII
TTC27	SIII
CLMN	SIII
SRSF7	SIII
DMXL1	SIII
BLOC1S2	SIII
ACAD9	SIII
PML	SIII
PGAP1	SIII
LSM6	SIII
C2orf69	SIII
WDR82	SIII
SLC37A3	SIII
FMR1	SIII
COPS7B	SIII
RPL35A	SIII
DNAJC8	SIII
DHRS7	SIII
SNRNP40	SIII
BUD31	SIII
DDX56	SIII
NOL10	SIII
PITPNB	SIII
RAB8A	SIII
ADCK5	SIII
PYCRL	SIII
ARMCX2	SIII
AKR1E2	SIII
LRRC8D	SIII
ALKBH4	SIII
TRMT6	SIII
NOB1	SIII
DCTD	SIII
HIST1H1D	SIII
B3GALTL	SIII
RPL26	SIII
SCAF8	SIII
PIGK	SIII
LSM12	SIII
PLCB3	SIII
TPM1	SIII
BCLAF1	SIII
STARD3	SIII
PRKAB1	SIII
HMGB1	SIII
PGM3	SIII
DCAKD	SIII
COMMD9	SIII
BOLA1	SIII
SF3B2	SIII
XPO7	SIII
PSMB7	SIII
HNRNPA1	SIII
ENGASE	SIII
ENOPH1	SIII
PSAT1	SIII
ATP5F1	SIII
FES	SIII
CLK3	SIII
HSBP1	SIII
ORC5	SIII
RSRC1	SIII
MARK2	SIII
FXN	SIII
LSG1	SIII
PIN4	SIII
NPM1	SIII
C19orf10	SIII
MRPL21	SIII
CNN3	SIII
PVR	SIII
ENY2	SIII
H2AFY2	SIII
DUT	SIII
COMMD3	SIII
RAPGEF1	SIII
ITPK1	SIII
PIK3CD	SIII
PCDH7	SIII
PTGES2	SIII
SUOX	SIII
HEATR1	SIII
CDC42EP4	SIII
RAB3GAP1	SIII
RPL3	SIII
SSR1	SIII
ITIH3	SIII
PAK4	SIII
ATG2B	SIII
ARRDC3	SIII
HMGN1	SIII
LRPAP1	SIII
COQ5	SIII
H1FX	SIII
SRRT	SIII
POLB	SIII
INTS4	SIII
PLEKHF2	SIII
HMG20A	SIII
MGMT	SIII
RCCD1	SIII
TACO1	SIII
EIF3G	SIII
PHF3	SIII
XPO6	SIII
HK1	SIII
NIP7	SIII
SUPT4H1	SIII
ARIH2	SIII
FUNDC2	SIII
SERAC1	SIII
RNF113A	SIII
NRP2	SIII
ADAMTS4	SIII
C11orf68	SIII
TBPL1	SIII
LGALS9	SIII
IFI30	SIII
RGP1	SIII
PTPLB	SIII
YEATS4	SIII
ABHD13	SIII
RFXANK	SIII
SMC4	SIII
MMP8	SIII
FCER1G	SIII
SIN3B	SIII
CANT1	SIII
RBM6	SIII
XXYLT1	SIII
MTHFD2L	SIII
MAD2L2	SIII
PHF10	SIII
SLC25A20	SIII
SCYL3	SIII
RAB30	SIII
MRPS15	SIII
FBXW9	SIII
RELL1	SIII
CGGBP1	SIII
TFB2M	SIII
RTN3	SIII
DNAJB12	SIII
DENND1C	SIII
GINS3	SIII
ALOX5AP	SIII
FAM65A	SIII
TANC2	SIII
TINF2	SIII
LMF1	SIII
CBL	SIII
ZFYVE19	SIII
SLC25A10	SIII
KDELC1	SIII
HSPBAP1	SIII
IFIT3	SIII
SCRN3	SIII
SNX30	SIII
SHARPIN	SIII
SLC39A7	SIII
LIN7C	SIII
ANKRD54	SIII
HLA-DPB1	SIII
MPZL1	SIII
PIGX	SIII
ITGB3	SIII
DLGAP4	SIII
RBPJ	SIII
SMARCA1	SIII
TMEM41A	SIII
JAK3	SIII
HAUS2	SIII
BRD1	SIII
BST2	SIII
CD38	SIII
SLC9A1	SIII
NAAA	SIII
LIMK1	SIII
ZNF598	SIII
SLC12A4	SIII
MEF2BNB	SIII
PVRL2	SIII
METTL5	SIII
NKRF	SIII
MTA3	SIII
CASC4	SIII
CAMP	SIII
CERS5	SIII
RNF121	SIII
C17orf62	SIII
MLKL	SIII
FHL3	SIII
ATP5E	SIII
NARFL	SIII
HMBS	SIII
PARP12	SIII
TRAM1	SIII
C21orf59	SIII
ARL8A	SIII
IREB2	SIII
RPL22L1	SIII
GTF2A2	SIII
ETNK1	SIII
DCUN1D1	SIII
MRPS18A	SIII
STRA13	SIII
KIAA1279	SIII
DUSP23	SIII
KCTD5	SIII
ACYP2	SIII
MRGBP	SIII
PTX3	SIII
MAP3K7	SIII
MCUR1	SIII
SLC25A44	SIII
VWA9	SIII
CHPF2	SIII
VLDLR	SIII
ZNF318	SIII
NOA1	SIII
CENPB	SIII
SFT2D2	SIII
COX7B	SIII
SECISBP2L	SIII
SMARCAD1	SIII
GRK5	SIII
ARGLU1	SIII
COLGALT2	SIII
BCL2L11	SIII
TRIQK	SIII
SERF2	SIII
ZNF330	SIII
AAED1	SIII
UAP1	SIII
HSPA13	SIII
RXRA	SIII
TOMM5	SIII
ANAPC16	SIII
CASP4	SIII
THEM6	SIII
AAMDC	SIII
TMEM115	SIII
POMGNT1	SIII
SNX11	SIII
FOXK2	SIII
THOC3	SIII
ITGA2B	SIII
CLCC1	SIII
DTWD1	SIII
HBZ	SIII
UQCC	SIII
SAR1B	SIII
ZFYVE9	SIII
DHX35	SIII
GOLGA7	SIII
PFDN1	SIII
NXT2	SIII
MPHOSPH6	SIII
C8orf33	SIII
LSMD1	SIII
KBTBD2	SIII
MBD3	SIII
THAP11	SIII
MANEAL	SIII
CEP41	SIII
DSN1	SIII
KIAA1211	SIII
DNASE2	SIII
PIGT	SIII
MED4	SIII
CASP9	SIII
[truncated: 76 more rows]
