# Supplementary material for: Proteogenomic insights into the biology and treatment of pan-melanoma
Source: Cell Discov. 2024 Jul 23;10:78. doi: 10.1038/s41421-024-00688-7 (PMC11263678; doi:10.1038/s41421-024-00688-7)
Supplement: Supplementary file 5 — Supplementary Table S4 [file 41421_2024_688_MOESM5_ESM.xlsx]

## Sheet: Table Legend
Supplementary Table4. xCell scores of 75 melanoma samples
1. xCell scores of 75 melanoma samples

## Sheet: 1. xCell scores of 75 melanomas
Symbol	Exp045712	Exp045716	Exp045721	Exp045724	Exp045886	Exp045893	Exp046480	Exp046482	Exp046488	Exp046492	Exp046493	Exp046772	Exp046779	Exp046850	Exp046856	Exp047522	Exp047530	Exp049180	Exp049181	Exp049184	Exp049187	Exp049188	Exp049190	Exp049191	Exp049192	Exp049198	Exp049199	Exp046782	Exp045710	Exp045727	Exp047521	Exp053609	Exp053612	Exp053603	Exp053608	Exp053614	Exp053602	Exp053607	Exp053613	Exp053597	Exp053578	Exp053586	Exp053601	Exp053593	Exp053595	Exp053591	Exp053590	Exp053585	Exp053581
Adipocytes	1086.5	319.028	448.77	707.073	653.978	1438.11	618.322	1145.65	760.077	705.225	653.143	864.747	1266.33	797.102	1203.59	1277.51	399.561	1143	552.73	406.944	1734.2	1423.99	1566.01	555.268	192.169	419.395	455.886	703.362	506.795	618.595	377.414	2554.43	973.916	689.164	1260.41	688.906	2056.59	367.703	3873.37	1277.38	1195.27	1444.59	474.804	571.804	680.424	1097.04	546.889	904.448	622.369
Astrocytes	764.74	1314.59	756.925	1185.78	925.326	2554.69	1198.78	1615.58	662.107	87.2208	429.405	810.823	1696.97	1073.62	911.873	1844.17	1433.13	1187.47	1047.83	361.196	1126.98	1895.55	703.708	866.335	1068.86	1051.11	969.286	825.433	622.574	941.308	975.924	1562.68	1711.4	695.548	1245.95	1277.89	1243.75	720.662	812.954	1236.28	1540.02	1191.53	820.676	1145.9	1304.22	1156.44	1334.26	1115.76	448.541
B-cells	354.233	818.357	474.119	600.053	664.284	378.886	867.785	774.605	156.912	1346.73	563.893	154.382	507.025	686.467	1004.57	522.69	469.44	599.371	852.172	690.523	699.267	603.704	352.719	712.743	601.825	734.834	714.558	645.583	826.963	641.694	1361.85	905.193	253.713	801.912	652.35	1453.36	771.073	678.443	346.05	794.792	934.946	377.666	772.732	709.076	932.253	855.869	1192.43	584.435	880.076
Basophils	460.334	497.901	847.562	519.961	725.626	438.96	489.705	344.334	445.296	549.237	346.147	477.243	120.337	328.689	618.05	279.51	449.897	469.129	365.843	299.645	439.96	422.18	320.852	704.289	418.068	597.458	519.815	307.33	225.102	404.181	471.313	1010.65	484.117	340.705	441.222	322.461	530.346	371.907	383.469	643.413	397.774	624.563	563.614	825.013	641.25	393.105	500.636	621.9	830.139
CD4+ T-cells	450.233	1012.91	419.931	197.37	816.556	359.626	686.261	348.188	451.181	1009.83	923.495	630.268	545.382	561.211	917.596	740.949	517.745	672.252	453.339	546.927	448.962	442.705	425.497	628.739	578.078	443.468	650.282	646.833	1037.22	508.414	671.98	682.895	435.443	464.654	483.502	1031.84	503.287	615.572	417.801	739.792	837.279	627.487	428.106	550.925	624.513	562.376	727.948	348.599	610.894
CD4+ Tcm	270.892	968.264	395.365	652.373	804.646	311.551	668.638	350.046	689.593	668.891	724.071	655.783	586.386	495.971	836.181	770.163	571.915	670.65	462.602	494.301	726.581	547.144	580.995	638.173	591.324	730.981	667.639	206.749	744.875	706.973	526.516	767.384	472.67	338.733	571.251	947.891	718.948	412.058	589.381	806.583	929.712	844.315	685.123	661.486	598.934	531.513	621.012	401.528	431.47
CD4+ Tem	582.194	1079.21	569.258	640.518	999.273	657.52	805.418	800.866	451.17	1296.24	948.148	385.325	576.682	1019.32	976.8	998.755	637.953	597.886	559.881	648.548	694.278	420.255	504.434	671.281	555.815	844.865	642.337	1004.38	948.053	1214.11	638.72	1004	413.051	448.445	665.87	1020.25	961.438	590.253	414.647	906.145	1130.89	802.871	290.981	464.458	829.174	508.783	865.456	804.647	400.932
CD4+ memory T-cells	637.759	821.437	624.209	441.948	1083.28	480.828	806.68	677.878	630.08	1008.45	1096.39	495.354	585.886	747.586	1020.2	893.911	482.046	578.174	652.532	625.041	393.55	419.445	414.484	603.952	750.036	640.6	674.832	682.34	1156.53	671.676	727.345	804.01	484.265	677.035	533.382	883.766	450.529	528.458	312.048	854.697	506.039	473.073	543.427	664.656	699.588	799.161	803.593	560.64	992.379
CD4+ naive T-cells	404.741	1536.26	697.975	782.796	1136.66	700.085	1070.2	930.483	758.509	1200.23	973.508	785.403	1115.19	846.943	1265.24	1042.78	891.62	865.142	785.967	751.108	1030.9	981.106	568.582	786.947	807.802	811.735	900.412	1048.87	1275.41	730.278	1090.74	498.735	510.084	509.397	895.015	1645.05	974.285	1078.53	736.933	1124.3	1183.4	938.698	737.442	1024.29	944.924	1064.39	928.864	721.191	977.156
CD8+ T-cells	327.515	1473.92	511.362	758.729	1143.24	406.08	913.92	475.663	595.548	826.51	1055.41	636.175	769.937	573.695	1084	886.062	787.593	589.754	582.332	554.145	894.93	821.55	636.974	617.254	824.921	660.839	826.464	870.177	1016.16	593.159	891.438	421.501	420.335	440.503	642.696	1191.79	807.053	750.832	574.609	908.811	976.599	857.859	824.415	800.639	500.844	872.856	534.103	570.72	710.215
CD8+ Tcm	790.256	1520.35	686.549	552.442	1297.79	792.666	996.187	842.358	471.279	1632.84	1404.53	630.617	571.797	841.208	1221.11	1017.13	723.915	788.861	628.299	805.075	952.572	560.199	576.74	872.903	810.514	615.944	825.949	983.739	1281.69	746.336	1037.49	1139.45	398.097	655.945	715.465	1301.96	712.256	859.092	726.077	958.888	1226.12	643.234	586.281	1063.8	886.532	710.666	811.179	544.51	778.458
CD8+ Tem	515.009	1443.33	91.5311	552.705	975.852	476.186	791.508	265.212	443.177	1328.36	1112.42	235.435	477.535	738.252	987.595	878.039	411.474	699.367	624.06	413.316	1412.88	443.948	333.879	493.819	677.545	655.197	550.377	841.463	801.035	550.257	647.426	1000.03	403.902	321.101	622.057	1057.8	875.08	769.75	676.668	832.759	1365.08	867.911	357.296	504.613	824.49	424.118	869.711	558.507	398.491
CD8+ naive T-cells	340.799	346.964	379.856	204.691	452.181	187.01	529.373	332.372	684.067	669.866	401.348	502.922	415.805	232.972	358.551	215.654	452.414	600.068	464.102	422.186	355.953	450.39	404.922	471.798	773.603	513.273	477.044	396.084	385.308	476.786	447.3	523.143	784.081	295.862	490.426	343.937	375.695	466.289	328.698	272.644	110.554	202.173	558.656	625.598	613.769	549.112	549.85	246.065	606.816
CLP	891.953	513.188	518.102	651.268	692.539	751.009	767.648	704.428	810.788	954.844	954.953	856.047	803.211	973.512	765.374	686.362	851.068	1008.4	874.11	818.17	401.621	535.564	584.523	926.966	957.051	529.905	762.457	786.767	769.833	471.81	627.093	353.292	774.32	713.899	577.183	648.83	534.957	497.322	472.049	793.54	421.463	351.764	513.099	493.136	917.035	624.299	967.889	461.056	298.188
CMP	632.326	662.139	1465.09	820.67	977.809	768.248	687.477	657.675	918.924	558.129	371.152	765.871	611.539	639.73	883.004	1393.37	453.565	906.167	855.935	683.434	496.26	954.043	734.759	772.05	889.79	944.186	628.661	604.533	743.072	547.361	643.113	818.037	642.153	742.898	530.152	822.849	990.48	604.087	532.028	858.443	953.923	730.217	1125.59	684.118	543.852	871.289	583.929	803.46	1268.74
Chondrocytes	562.601	794.952	368.248	1231.98	1402.45	2004.67	1314.95	1591	379.489	351.092	547.956	1196.65	1223.96	454.369	1276.15	1643.39	1631.76	1426.62	892.164	363.798	337.439	1683.64	866.511	742.337	438.222	964.624	664.788	800.509	624.132	310.489	899.383	1254.15	1048.2	829.339	276.847	1141.11	1061.88	723.166	882.054	1254.75	1639.25	624.617	980.795	1132.99	328.574	1063.64	315.627	444.191	328.233
Class-switched memory B-cells	784.804	1008.61	338.387	464.174	801.723	871.01	775.558	786.442	516.636	1277.25	748.155	731.245	349.499	930.09	1053.85	686.636	558.923	793.548	932.295	658.961	940.575	399.204	598.892	1178.46	556.418	553.096	1022.21	1115.74	878.844	387.05	1011.27	1422.56	830.233	675.498	623.773	1285.55	679.031	891.246	738.473	801.388	1481.77	547.703	881.357	737.36	782.597	508.833	926.706	697.064	653.996
DC	970.594	1407.14	1143.84	667.058	1643.31	1469.55	1196.1	1776.99	358.201	1150.21	2085.22	594.597	813.323	1491.01	1261.91	2565.98	983.302	1132.49	799.998	823.825	877.032	634.761	1175.64	901.138	739.648	974.889	635.11	1149.56	2195.86	801.516	1027.5	2618.36	754.821	1091.14	1202.39	1183.57	864.83	1407.7	794.023	1225.14	2147.08	778.641	682.484	987.772	951.886	827.704	917.641	782.145	713.281
Endothelial cells	902.92	714.477	907.781	920.464	1072.88	2263.4	689.203	1753.77	798.493	714.003	675.174	442.638	2138.34	681.982	1538.08	1648.47	1519.03	693.572	733.383	470.304	1015.8	1212.13	933.961	847.663	838.344	1190.09	1386.56	603.134	941.487	1173.52	424.386	1904.78	977.726	268.056	841.881	1315.4	1537.94	496.407	944.76	1553.31	1639.66	1460.43	693.091	630.048	1007.29	958.925	1048.79	1139.17	361.853
Eosinophils	572.234	896.087	492.943	493.405	639.843	396.605	399.654	458.415	535.016	474.406	359.209	616.523	702.22	800.674	611.089	664.905	475.987	335.884	470.662	429.488	836.449	711.767	709.276	657.173	373.01	611.971	749.33	311.445	714.707	686.053	354.678	1669.96	430.01	303.866	506.396	599.291	751.472	578.065	615.256	619.532	1253.57	865.538	461.213	634.977	557.353	455.867	465.707	426.732	655.458
Epithelial cells	617.761	3565.44	464.803	4017.35	3400.28	601.704	2386.65	657.025	3013.08	528.155	5138.76	777.204	3114.23	1170.49	4947.97	5045.05	4329.11	707.183	2355.88	853.234	4245.04	3495.58	6052.06	1659.14	1713.62	2647.66	4309.74	261.405	4180.38	1558.1	2191.37	2177.31	1582.08	709.112	4020.96	4213.36	3527.4	4401.79	5250.73	4863.75	4880.19	3342.91	1675.54	4124.98	1695.3	2069.79	1693.72	590.913	316.628
Erythrocytes	1132.54	470.266	1441.47	590.572	553.473	653.599	919.849	572.701	1197.77	881.392	895.313	791.911	825.047	784.369	455.02	252.525	635.368	563.806	1016.51	1104.51	620.648	641.89	602.638	897.897	1342.36	935.207	625.937	897.948	453.864	1014.73	478.628	1926.66	944.616	745.68	775.416	636.789	583.894	353.338	546.205	562.436	422.535	661.813	763.947	558.742	1192.1	1141.42	1179	612.275	1144.28
Fibroblasts	676.982	632.655	583.03	587.808	632.457	1196.95	752.228	862.519	424.779	333.18	267.013	661.685	692.321	743.917	533.802	849.973	564.175	691.114	596.629	505.967	328.588	850.607	231.024	637.775	505.294	430.559	433.524	608.164	658.868	498.361	716.429	740.929	685.457	558.482	311.052	619.977	727.621	296.55	334.425	677.048	839.62	430.646	608.148	551.454	584.751	668.308	533.344	487.884	327.22
GMP	750.469	347.877	573.888	336.518	577.708	483.297	606.008	495.698	503.618	643.947	546.7	500.192	621.266	613.015	587.056	994.602	480.837	927.472	551.543	516.638	349.825	550.978	950.339	709.318	644.291	545.029	406.04	624.773	570.366	553.113	451.085	909.23	575.854	585.763	547.411	315.964	472.163	593.603	444.746	452.53	580.881	236.177	765.832	413.989	429.6	398.378	422.789	462.795	576.569
HSC	764.036	870.263	948.583	1097.16	1024.62	1683.52	830.577	1443.94	742.716	306.765	404.938	534.113	1249.33	650.197	1344.27	1368.69	1153.52	955.504	1155.57	720.649	317.572	1689.72	724.772	1203.26	1133.99	809.952	676.984	637.604	1058.43	1397.79	606.063	2192.74	735.577	658.936	437.486	1440.5	1060.65	643.794	590.338	1365.8	1235.27	371.716	1086.09	1047.79	1258.63	1040.57	1032.1	831.327	916.055
Hepatocytes	514.92	528.894	547.735	320.971	383.28	906.679	623.435	551.961	13.8064	545.354	493.834	369.799	309.696	658.825	458.469	463.45	346.141	1015.56	285.671	218.292	1392.31	421.935	877.988	689.196	252.295	390.79	271.753	511.318	491.364	278.381	428.648	1954.82	278.771	317.152	965.7	450.573	2070.51	495.396	5325	743.007	823.876	739.517	465.674	428.186	446.429	768.004	416.627	1013.32	496.115
Keratinocytes	418.886	4185.1	981.146	4760.06	4304.42	382.651	3631.88	793.629	3895.8	260.959	5796.36	1031.89	3668.57	1551.81	5605.38	5589.92	5121.41	1661.35	3144.95	1631.46	4805.24	4122.08	6480.03	2683.12	2699.98	3440.1	5201.04	223.058	4853.34	2442.59	3176.69	2929.38	2382.94	1137.02	4620.26	4986.86	4050.8	5076.28	5910.96	5542.32	5257.79	3846.19	3010.43	4814.76	2130.46	3138.81	1977.02	507.905	635.159
MEP	1215.25	127.83	823.043	704.43	521.683	579.556	568.016	733.22	1140.39	1059.83	617.659	972.644	715.123	620.11	472.557	910.893	708.927	695.968	822.564	836.673	271.378	823.058	473.168	608.515	974.137	995.979	255.291	590.775	496.392	795.238	869.001	1369.87	775.203	769.112	540.268	417.305	536.333	452.709	322.233	683.946	465.768	774.159	1216.99	215.34	981.69	592.387	753.373	692.026	1046.15
MPP	643.892	841.431	471.458	510.73	765.081	856.71	721.704	856.541	435.772	1038.07	751.589	493.093	638.802	944.249	705.717	719.378	520.337	719.892	605.423	567.114	584.235	502.02	757.207	705.864	629.048	654.559	685.744	854.934	866.687	613.531	679.607	1470.14	443.771	592.189	665.122	826.075	589.317	702.966	802.664	621.282	958.417	591.442	569.795	550.157	790.199	513.366	816.973	476.323	826.446
MSC	1114.69	861.378	796.999	994.668	402.758	1360.55	1001.58	921.865	940.962	1041.03	748.611	761.525	686.016	951.782	718.342	748.013	662.55	912.392	960.544	984.268	915.98	777.58	205.284	727.505	955.033	767.712	728.265	992.574	649.426	922.096	930.927	1176.63	954.845	407.065	781.737	1030.17	785.274	552.204	403.835	666.282	663.255	1132.06	817.594	694.42	1049.05	881.73	948.357	998.403	137.073
Macrophages	1105.24	913.388	1079.73	714.747	982.393	1279.62	1037.44	2223.79	509.277	897.656	1321.85	497.24	790.019	1486.68	702.041	1029.39	898.205	1173.95	591.878	894.275	645.695	523.046	985.407	765.155	711.361	980.591	262.348	1511.81	1884.92	854.73	936.446	1065.29	930.691	859.232	1511.07	811.368	732.876	1656.2	945.296	616.587	1421.5	693.375	527.043	937.165	1057.58	758.229	905.283	1032.14	469.475
Macrophages M1	1240.18	1067.89	1280.81	639.624	955.675	1261.03	1064.8	2189.85	580.497	1087.93	1437.47	414.536	742.553	1771.31	893.793	1267.55	953.002	1026.62	604.417	846.336	843.864	526.625	934.666	825.38	577.512	1137.07	226.323	1522.01	1910.49	925.208	939.549	1461.88	854.913	799.978	1553.94	1020.27	825.528	1564.16	961.018	789.549	1614.27	960.267	393.601	1006.57	1195.49	764.603	1163.61	1012.01	467.038
Macrophages M2	940.96	1009.79	951.422	813.045	950.576	1323.36	1062.25	2353.33	540.991	829.086	1093	569.76	718.279	1157.66	606.78	906.721	1099.81	973.622	620.038	811.861	623.471	747.357	1208.41	794.418	576.647	1074.27	573.474	1486.87	1947.78	1296.11	827.859	995.516	958.317	948.611	1522.93	841.49	678.11	2054.79	863.485	539.742	1703.55	775.985	737.661	928.054	848.336	964.485	745.444	1005.18	759.592
Mast cells	164.559	383.925	248.789	295.658	518.034	283.679	374.158	395.16	351.508	356.55	245.298	414.748	190.595	424.911	384.016	745.371	228.026	442.646	357.718	347.535	203.064	354.455	226.557	343.002	323.851	376.874	268.466	264.104	500.527	243.977	575.846	180.82	213.572	104.567	167.028	369.416	291.465	239.324	26.9805	334.306	322.842	288.708	634.301	309.522	199.422	342.913	269.287	260.893	165.827
Megakaryocytes	406.993	492.985	960.762	597.646	1011.93	1594.93	729.213	557.486	430.758	634.906	498.19	602.679	569.015	586.464	1123.4	980.005	1140.23	438.902	663.488	650.614	600.162	1221.86	1262.08	602.488	780.614	960.906	1278.29	490.133	660.067	1360.91	395.623	1637.65	621.73	795.395	446.53	1094.14	958.171	633.901	1051.51	1242.52	1718.02	1425.83	758.83	955.127	423.966	1097.88	524.822	826.712	1236.97
Melanocytes	3471.58	3075.09	3485.49	3604.13	3118.61	1620.95	3269.86	2887.92	2950.73	2729.52	2549.69	2195.06	2130	1775.71	2486.79	2613.38	3139.89	2545.32	2829.15	2838.18	2654.77	2554.62	1698.63	2369.21	2425.3	3521.49	2178.65	2912.27	2809.96	2963.12	2347.88	3142.65	3248.17	2667.35	3724.59	2315.33	2783.26	3530.84	2959.4	2518.88	3163.87	3484.24	2488.18	2691.9	2874.58	3374.44	2887.24	3118.17	2549.22
Memory B-cells	367.261	507.025	559.237	373.053	769.788	420.908	458.708	489.758	267.652	1177.22	427.023	563.777	423.501	668.54	957.173	568.992	397.717	516.683	712.009	472.997	650.598	395.819	354.844	561.097	415.125	225.926	843.131	393.652	604.022	431.1	1134.01	1503.59	537.8	389.25	483.575	1266.45	417.033	403.502	699.419	804.727	928.458	462.953	726.589	395.894	1204.77	601.812	1249.92	642.479	555.531
Mesangial cells	441.841	663.715	618.766	508.157	663.474	883.354	359.942	788.875	222.642	314.648	364.754	430.114	741.318	568.533	699.398	988.236	832.666	463.34	436.201	217.789	576.574	895.84	627.779	352.524	546.825	511.07	699.179	701.039	432.013	652.431	422.346	1582.21	930.446	373.57	660.723	671.06	839.584	374.47	687.158	820.577	1047.38	672.36	308.675	644.634	587.922	411.683	573.617	555.828	239.675
Monocytes	705.267	1177.3	932.114	719.855	1089.66	1855.97	968.787	1581.5	577.801	884.601	1238.76	373.487	709.834	1370.98	1352.2	1660.7	1050.07	1133.99	708.324	939.332	901.129	748.337	1003.47	1007.08	715.307	1296.65	623.878	992.549	1379.59	1033.82	934.315	1089.42	683.988	779.249	1048.65	1047.41	1067.38	1313.39	1586.88	1313.9	1561	687.236	523.91	1020.09	906.99	709.807	921.718	957.334	370.044
Myocytes	809.559	668.224	567.131	511.418	457.509	563.114	397.113	548.234	590.413	581.377	397.683	451.068	405.708	413.751	432.424	449.748	574.653	695.942	639.329	823.224	409.23	803.919	636.21	653.184	504.308	612.243	330.808	451.944	492.497	477.06	591.489	857.064	557.277	893.139	560.944	389.655	703.144	717.948	286.789	555.981	624.381	497.019	739.094	397.35	1298.8	677.639	1016.01	716.733	1143.9
NK cells	436.628	960.02	967.334	311.246	766.868	350.705	780.932	609.051	354.843	1006.9	990.213	467.756	301.205	973.843	478.489	696.726	245.106	460.456	723.319	657.582	680.397	332.023	365.349	689.106	676.8	313.277	716.352	734.981	802.188	744.666	538.805	1028.05	606.316	612.798	407.069	654.1	582.77	462.55	273.958	593.347	968.325	841.119	473.951	599.578	756.303	692.06	769.196	683.615	909.056
NKT	1184.6	990.402	1002.87	918.615	956.51	1301.16	1082.99	858.029	1458.01	850.218	875.021	865.08	1026.03	664.718	930.448	367.786	732.511	906.353	1213.64	1321.32	1171.39	1262.94	202.585	1055.05	1301.16	1463.89	1020.69	477.202	777.824	993.53	1050.89	1776.2	994.948	1229.59	1037.64	868.665	1582.07	870.129	47.896	1017.19	1196.22	1126.47	1006.4	714.856	1425.49	825.575	1304.05	1882.08	1736.07
Neurons	290.839	359.903	522.306	275.187	508.734	608.412	370.804	534.151	402.121	448.437	113.633	673.68	514.286	474.169	254.243	395.944	354.971	535.433	351.573	505.225	269.354	553.469	311.368	688.045	553.952	117.042	665.467	487.743	309.222	546.823	563.751	982.281	452.389	383.815	298.055	329.03	384.457	217.94	107.473	218.77	435.215	321.975	679.215	453.494	338.547	522.873	371.498	442.519	953.898
Neutrophils	579.531	647.509	929.86	286.338	702.551	1178.64	564.011	493.097	691.048	789.198	633.272	412.529	336.95	1175.44	879.284	696.577	309.979	756.451	670.716	902.404	708.605	291.868	593.149	815.15	644.003	980.272	340.722	761.728	606.756	839.21	466.091	1459.21	543.615	722.247	571.92	664.5	708.635	650.83	800.637	952.691	1026.17	624.463	611.491	432.753	686.395	477.34	552.231	904.272	651.532
Osteoblast	802.61	358.6	593.011	598.952	579.11	684.199	583.786	658.761	567.378	603.944	348.993	817.688	521.819	583.124	321.1	530.076	546.137	814.741	672.176	675	104.65	649.651	375.305	680.915	611.918	542.827	249.985	698.478	323.538	469.917	577.408	591.55	970.888	939.043	180.573	361.051	475.227	555.719	166.463	417.824	564.78	577.307	721.193	371.986	608.715	598.361	476.955	452.331	570.004
Pericytes	570.791	452.574	1303.94	699.552	559.306	972.526	756.702	516.662	437.474	412.663	166.139	624.431	759.082	839.379	510.945	572.535	692.479	735.237	689.925	461.585	497.726	607.504	346.217	557.483	738.979	781.671	989.473	387.282	275.839	579.337	543.939	779.227	930.86	316.218	661.512	438.17	804.382	278.446	507.955	496.727	820.739	1059.21	886.97	531.989	459.515	763.768	506.054	608.429	503.894
Plasma cells	929.673	619.269	929.465	725.001	1308.33	906.572	918.146	527.086	667.754	1361.48	614.729	689.526	353.585	1097.23	1040.67	868.574	687.881	738.863	1200.78	860.764	987.6	637.334	468.071	1134.56	585.272	680.281	1224.54	1019.18	311.392	719.204	995.506	399.567	536.591	763.281	488.581	699.846	1102.1	595.966	891.029	617.773	674.469	849.885	719.068	699.555	1075.15	622.533	1084.82	987.026	832.666
Platelets	412.276	614.711	423.969	363.669	522.146	507.403	350.039	364.655	310.501	481.868	469.556	521.745	360.575	374.411	472.987	272.365	478.956	448.693	354.607	414.84	629.261	557.516	453.295	516.969	172.519	489.13	489.706	501.441	415.283	764.219	385.251	883.519	634.065	611.923	276.083	451.609	619.104	491.405	332.676	500.901	460.918	553.591	559.181	508.431	217.603	713.264	305.718	601.95	602.892
Preadipocytes	1196.13	922.447	809.92	730.632	862.171	1552.31	755.023	1141.24	741.774	704.583	624.565	991.651	600.472	1051.59	807.943	963.717	683.743	868.271	688.487	868.98	786.06	865.164	429.25	1031.02	542.394	748.502	928.482	983.169	880.075	584.629	872.441	1449.15	986.311	761.356	658.475	761.969	585.242	661.167	733.833	1025.62	1104.12	641.37	817.785	673.327	757.377	748.65	767.674	851.448	840.841
Sebocytes	459.554	3958.53	840.176	4693.96	4325.67	0.560234	3640.68	454.332	3784.76	146.192	5688.11	801.531	3372.16	1251.25	5704.14	5762.06	5219.75	1277.3	2927.07	1469.79	4733.43	3778.81	6424.44	2473.22	2519.25	3435.44	5070.35	89.6274	4686.29	2200.39	3103.03	2528.27	1859.97	835.461	4559.32	4871.22	4014.74	5120.62	5891.41	5577.6	5175.23	3932.48	2774.05	4575.09	1888.01	3001.27	1739.21	185.287	479.466
Skeletal muscle	887.835	214.468	757.398	393.655	247.469	588.828	394.211	478.895	638.192	600.997	274.268	500.938	665.795	488.995	100.063	214.876	177.328	393.553	565.65	589.07	379.869	450.088	444.921	414.586	735.828	439.84	315.147	387.206	255.803	450.729	341.856	1778.41	517.674	629.516	346.264	293.983	401.78	265.036	125.573	199.207	758.995	444.969	662.768	245.66	1293.17	551.511	830.713	622.187	850.628
Smooth muscle	793.961	299.015	674.615	525.261	729.747	806.744	669.702	890.884	596.467	627.945	491.172	924.881	707.62	527.825	394.056	685.657	694.534	653.224	573.282	659.861	12.8049	869.51	231.507	454.391	392.589	663.066	534.287	758.217	610.283	605.336	657.666	581.436	800.25	793.074	512.771	385.909	305.326	564.966	237.318	453.142	464.599	394.367	768.029	489.41	338.765	650.432	393.635	606.961	630.954
Tgd cells	809.921	324.079	776.337	357.073	565.169	441.431	622.371	261.661	783.712	954.892	884.892	303.38	630.348	677.471	359.406	273.116	230.778	432.316	822.692	696.225	546.94	87.7701	0	171.038	1073.86	632.363	316.517	788.048	536.876	445.965	480.224	367.47	710.448	680.237	448.165	463.675	236.819	273.509	157.946	255.322	393.177	326.529	404.236	21.4334	802.107	568.457	787.206	583.383	888.443
Th1 cells	1443.82	244.704	974.113	727.821	368.188	900.647	825.154	350.881	1210.19	1473.79	918.907	1154.42	962.17	626.541	428.849	500.846	703.878	640.496	1021.27	821.017	861.772	679.775	175.334	341.611	1353.66	1145.77	550.356	963.147	473.497	929.988	732.176	745.967	968.281	1079.52	547.248	565.31	624.605	194.36	434.693	553.043	457.645	1117.5	1038.57	237.986	1432.81	605.684	1366.49	590.747	999.705
Th2 cells	1671.17	304.806	1132.1	1199.35	1217.15	672.528	843.185	582.818	1742.77	1277.87	1102.48	710.872	1241.52	1021.11	626.06	301.111	226.023	228.323	1468.17	1343.97	730.729	400.105	384.481	420.598	1808.15	1122.28	1016.27	826.1	814.493	890.025	690.98	1021.36	1419.75	1426.23	1001.14	530.601	966.06	579.646	378.728	324.608	418.737	887.585	821.032	245.299	1200.44	1328.8	1291.01	1231.7	1713.7
Tregs	643.645	1342.79	740.341	856.746	1307.77	699.43	1197.3	948.404	658.395	1469.44	1439.28	446.647	599.313	1335.07	1338.75	1260.89	1089.24	1004.05	636.851	1000.3	858.005	618.802	720.93	1281.96	853.066	671.477	1272.84	1277.73	1461.28	1469.53	984.091	1008.68	419.259	830.015	1032.56	1159.89	916.58	1046.04	520.03	1182.16	1153.97	1248.81	695.886	1058.65	780.864	1192.73	872.338	991.56	922.47
aDC	883.149	2173.4	1257.76	831.505	1934.65	1849.42	1816.01	1833.89	162.058	1839.5	2202.78	399.954	1301.81	1894.29	1768.7	2566.78	1578.99	1750.09	1111.73	948.994	1675.76	866.719	1093.91	1075.12	948.261	1472.9	838.575	1636.55	2520.44	927.778	1659.5	2455.73	927.734	1234.06	1805.05	2244.9	1518.92	1657.52	1554.22	1675.55	2369.04	1258.86	719.225	1471.43	1658.52	925.075	1735.56	930.985	691.122
cDC	999.097	1097.26	832.56	492.348	964.379	977.248	697.812	1211.54	593.898	783.65	1160.96	546.535	715.7	1215.7	698.349	1413.47	693.923	702.806	593.342	712.809	596.809	578.183	776.31	799.059	648.893	694.041	621.191	950.631	1379.06	885.905	721.291	1878.52	782.972	886.95	714.679	747.781	505.866	708.342	512.829	687.317	1388.72	621.114	759.07	639.065	607.711	608.419	583.011	783.646	535.3
iDC	696.241	1041.19	993.491	571.948	1806.09	1585.19	848.386	1677.32	266.868	297.197	2289.34	606.949	333.727	1261.98	1325.25	3202.13	942.224	661.277	527.748	591.08	528.869	744.849	1375.64	960.967	211.993	601.207	649.566	385.553	2118.49	685.167	744.767	3031.86	461.353	1212.39	639.886	993.942	863.104	1112.07	565.478	1374.48	2251.87	421.698	442.3	886.073	230.001	779.178	225.379	340.694	383.144
ly Endothelial cells	781.417	467.74	800.825	806.446	1288.7	2450.45	460.059	1887.78	865.183	436.129	654.508	327.599	2172.01	427.885	1532.58	1910.27	1838.34	293.386	755.51	325.431	974.15	1226.04	952.671	525.453	323.561	1319.84	1456.72	437.186	780.77	772.016	207.121	1617.8	905.093	142.967	690.889	1243.93	1772.87	275.417	938.671	1553.04	2118.92	1732.35	445.62	339.971	621.959	918.438	823.314	1147.06	258.918
mv Endothelial cells	638.712	400.418	597.146	624.538	679.08	1187.54	248.101	984.563	542.95	392.006	469.047	391.793	1124.14	335.206	903.82	1028.61	989.42	391.454	469.216	262.964	639.992	638.758	668.951	329.203	259.519	858.723	738.001	315.673	456.136	571.638	294.523	896.811	624.086	318.746	460.35	823.831	904.908	391.253	631.32	882.477	1174.34	1004.39	469.507	367.978	583.149	440.748	603.964	631.262	218.201
naive B-cells	265.924	563.436	384.617	419.648	439.121	235.38	507.879	341.537	256.006	1140.44	274.895	345.115	346.568	553.016	703.018	271.239	313.318	301.132	776.658	435.515	493.503	422.703	315.545	667.115	441.622	327.655	514.316	259.734	507.53	610.673	931.52	1000.03	460.383	558.094	475.831	1301.8	524.994	475.135	156.227	662.666	485.459	299.953	586.228	597.085	881.088	736.589	950.055	657.71	558.632
pDC	458.162	467.486	750.57	697.137	912.373	278.027	1038.31	823.173	302.35	1088.4	1219.86	432.223	382.324	941.735	936.055	1288.47	635.101	476.023	669.683	655.674	1007.68	714.948	553.701	516.673	750.652	984.567	619.217	931.386	1054.83	966.021	745.994	1260.08	715.039	752.275	658.874	1117.38	552.486	608.553	1174.11	801.196	1316.09	532.116	336.506	646.844	822.056	867.351	965.245	598.915	537.73
pro B-cells	885.502	293.393	773.688	509.267	425.741	501.572	385.482	306.873	887.633	751.345	398.608	447.132	640.276	387.123	321.863	235.281	370.274	338.06	613.47	574.998	495.871	472.766	307.116	374.164	842.914	609.245	471.082	479.233	254.646	470.871	366.759	1359.24	550.453	631.936	571.623	561.553	444.161	396.541	502.68	401.806	501.568	705.836	564.517	307.678	718.221	495.198	647.57	698.935	719.354
[truncated: 26 more columns]
